# Supplementary material for: First Synthesis of 3-Glycopyranosyl-1,2,4-Triazines and Some Cycloadditions Thereof
Source: Molecules. 2022 Nov 12;27(22):7801. doi: 10.3390/molecules27227801 (PMC9692545; doi:10.3390/molecules27227801)
Supplement: Supplementary file 1 [file molecules-27-07801-s001.zip]

Archive with 1 entries (1 files):
- molecules-2028178-supplementary.pdf
